# Supplementary material for: Genome-Wide Transcript Profiling Reveals Novel Breast Cancer-Associated Intronic Sense RNAs
Source: PLoS One. 2015 Mar 23;10(3):e0120296. doi: 10.1371/journal.pone.0120296 (PMC4370647; doi:10.1371/journal.pone.0120296)
Supplement: S1 File — (XLSX) [file pone.0120296.s005.xlsx]

## Sheet: Summary
	RNA samples for tiling arrays
Patient #	Company	Catalog #	Componet #	Lot #	Type	Tumor Grade	AJCC/UICC Stage	Diagnosis	Age
1	Ambion	AM7220	7220-T	1070141	Tumor		T3N1aMX	Invasive ductal carcinoma	81
1	Ambion	AM7220	7220-N	1070141	Normal		T3N1aMX		81
2	Ambion	AM7220	7220-T	1070151	Tumor		T3N1aMX	Invasive ductal carcinoma	55
2	Ambion	AM7220	7220-N	1070151	Normal		T3N1aMX		55
Patient #	Company	Case ID	Specimen ID	Source ID	Type	Tumor Grade	AJCC/UICC Stage	Diagnosis	Age
3	Asterand	12021	115821	17082A1	Tumor	Moderately Differentiated	T2N0M0	Infiltrating Ductal Carcinoma	66
3	Asterand	12021	115822	17082B1	Normal		T2N0M0		66
4	Asterand	12886	117149	19379A1	Tumor	Grade ll	T1N2M0	Adenocarcinoma, Infiltrating Ductal Carcinoma	67
4	Asterand	12886	117150	19379B1	Normal		T1N2M0		67
	RNA samples for initial qPCR analysis
Patient #	Company	Case ID	Specimen ID	Source ID	Type	Tumor Grade	AJCC/UICC Stage	Diagnosis	Age
1	Asterand	4549	4150A1-3007	4150A1	Tumor	Moderately Differentiated	T2N0M0	Infiltrating Ductal Carcinoma	53
1	Asterand	4549	4150B1-3006	4150B1	Normal		T2N0M0		53
2	Asterand	20967	50139A2-3010	50139A2	Tumor	Grade II	T4aNXMX	Infiltrating Ductal Carcinoma	69
2	Asterand	20967	50139b2-3009	50139B2	Normal		T4aNXMX		69
3	Asterand	21004	50214A2-3009	50214A2	Tumor	Poorly Differentiated	T2N1M0	Infiltrating Ductal Carcinoma	45
3	Asterand	21004	50214B2-3010	50214B2	Normal		T2N1M0		45
4	Asterand	32633	100085A1-3010	100085A1	Tumor	Grade lll	T2NXM0	Infiltrating Ductal Carcinoma	67
4	Asterand	32633	100085B1-3009	100085B1	Normal		T2NXM0		67
	RNA samples for qPCR analysis
Patient #	Company	Case ID	Specimen ID	Source ID	Type	Tumor Grade	AJCC/UICC Stage	Diagnosis	Age
1	Asterand	50017	1134120F-3000	1134120F	Tumor	Grade lll	T2N0M0	Infiltrating Ductal Carcinoma	70
1	Asterand	50017	1134121F-3001	1134121F	Normal		T2N0M0		70
2	Asterand	50034	1141426F-3000	1141426F	Tumor	Grade ll	T1cN0M0	Infiltrating Duct Mixed With Other Types of Carcinoma	37
2	Asterand	50034	1141427F-3001	1141427F	Normal		T1cN0M0		37
3	Asterand	51971	1141432F-3001	1141432F	Tumor	Grade ll	T1N1aM0	Infiltrating ductal carcinoma	52
3	Asterand	51971	1141433F-3002	1141433F	Normal		T1N1aM0		52
4	Asterand	52409	1100456F-3001	1100456F	Tumor	Grade ll	T2N0M0	Infiltrating ductal carcinoma	51
4	Asterand	52409	1100455F-3002	1100455F	Normal		T2N0M0		51
5	Asterand	53187	1114779F-3001	1114779F	Tumor	Grade ll	T2N1aM0	Infiltrating ductal carcinoma	40
5	Asterand	53187	1114795F-3000	1114795F	Normal		T2N1aM0		40
6	Asterand	53648	1114165F-3001	1114165F	Tumor	Grade lll	T2N0M0	Infiltrating ductal carcinoma	50
6	Asterand	53648	1114181F-3000	1114181F	Normal		T2N0M0		50
7	Asterand	51547	1148996F-3043	1148996F	Tumor	Grade lll	T2N0M0	Infiltrating ductal carcinoma	46
7	Asterand	51547	1148997F-3044	1148997F	Normal		T2N0M0		46
8	Asterand	51972	1141434F-3001	1141434F	Tumor	Grade ll	T1N1aM0	Infiltrating ductal carcinoma	54
8	Asterand	51972	1141435F-3002	1141435F	Normal		T1N1aM0		54
9	Asterand	52503	1147897F-3005	1147897F	Tumor	Grade ll	T2N0M0	Infiltrating ductal mixed with other types of carcinoma	58
9	Asterand	52503	1147898F-3006	1147898F	Normal		T2N0M0		58
10	Asterand	52529	1149077F-3000	1149077F	Tumor	Grade l	T1N0M0	Infiltrating ductal carcinoma	78
10	Asterand	52529	1149078F-3001	1149078F	Normal		T1N0M0		78
11	Asterand	52542	1141958F-3000	1141958F	Tumor	Grade ll	T2N1M0	Infiltrating ductal carcinoma	86
11	Asterand	52542	1141960F-3001	1141960F	Normal		T2N1M0		86
12	Asterand	53490	1148275F-3001	1148275F	Tumor	Grade ll	T2N1M0	Infiltrating ductal and lobular carcinoma	75
12	Asterand	53490	1148276F-3002	1148276F	Normal		T2N1M0		75
13	Asterand	53500	1148295F-3001	1148295F	Tumor	Grade lll	T2N1aM0	Infiltrating ductal carcinoma	46
13	Asterand	53500	1148296F-3002	1148296F	Normal		T2N1aM0		46
14	Asterand	54215	1100536F-3004	1100536F	Tumor	Grade lll	T3N2M0	Infiltrating ductal carcinoma	28
14	Asterand	54215	1100535F-3005	1100535F	Normal		T3N2M0		28
