# Supplementary material for: Genome-Wide Transcript Profiling Reveals Novel Breast Cancer-Associated Intronic Sense RNAs
Source: PLoS One. 2015 Mar 23;10(3):e0120296. doi: 10.1371/journal.pone.0120296 (PMC4370647; doi:10.1371/journal.pone.0120296)
Supplement: S2 File — (XLSX) [file pone.0120296.s006.xlsx]

## Sheet: No overlap with exon
Chromosome	Region Start	Region End	Asuragen P-value Score	GPCL P-value Score	Region Length	Overlap Length with Exon	Up/Down	Distance from nearest exon	Exon Ensembl ID	Gene Hugo ID	Gene Description
chr01	107937555	107939378	87.25	70.56	1824	0	UP	979	ENSE00000998252	VAV3	Protein vav-3. [Source:Uniprot/SWISSPROT;Acc:Q9UKW4]
chr01	107940624	107941906	89.7	75.9	1283	0	UP	138	ENSE00000998252	VAV3	Protein vav-3. [Source:Uniprot/SWISSPROT;Acc:Q9UKW4]
chr01	107942665	107942887	89.7	115.35	223	0	UP	2179	ENSE00000998252	VAV3	Protein vav-3. [Source:Uniprot/SWISSPROT;Acc:Q9UKW4]
chr01	107943386	107946103	103.72	115.35	2718	0	UP	439	ENSE00000998246	VAV3	Protein vav-3. [Source:Uniprot/SWISSPROT;Acc:Q9UKW4]
chr01	148081807	148082342	73.5	87.26	536	0	UP	705	ENSE00001448933	HIST2H2AA4	Histone H2A type 2-A (H2A.2). [Source:Uniprot/SWISSPROT;Acc:Q6FI13]
chr01	155308846	155312059	121.76	147.96	3214	0	UP	16401	ENSE00001427924	NP_001004341.1	CDNA FLJ16478 fis, clone BRSTN2013354, highly similar to ETS-related protein PE-1. [Source:Uniprot/SPTREMBL;Acc:Q6ZN32]
chr01	242007051	242009184	108.49	149.96	2134	0	Down	63866	ENSE00001509865	AKT3	RAC-gamma serine/threonine-protein kinase (EC 2.7.11.1) (RAC-PK-gamma) (Protein kinase Akt-3) (Protein kinase B, gamma) (PKB gamma) (STK-2). [Source:Uniprot/SWISSPROT;Acc:Q9Y243]
chr02	1091643	1093116	242.93	65.38	1474	0	Down	7547	ENSE00001191214	SNTG2	Gamma-2-syntrophin (G2SYN) (Syntrophin 5) (SYN5). [Source:Uniprot/SWISSPROT;Acc:Q9NY99]
chr02	1093215	1094509	242.93	54.46	1295	0	Down	9119	ENSE00001191214	SNTG2	Gamma-2-syntrophin (G2SYN) (Syntrophin 5) (SYN5). [Source:Uniprot/SWISSPROT;Acc:Q9NY99]
chr02	1399562	1401126	234.33	91.39	1565	0	Down	2281	ENSE00001491368	TPO	Thyroid peroxidase precursor (EC 1.11.1.8) (TPO). [Source:Uniprot/SWISSPROT;Acc:P07202]
chr02	1407225	1408733	160.15	98.41	1509	0	Down	1317	ENSE00001491365	TPO	Thyroid peroxidase precursor (EC 1.11.1.8) (TPO). [Source:Uniprot/SWISSPROT;Acc:P07202]
chr02	9558606	9559429	85.76	52.08	824	0	Down	324	ENSE00001001242	ADAM17	ADAM 17 precursor (EC 3.4.24.86) (A disintegrin and metalloproteinase domain 17) (TNF-alpha-converting enzyme) (TNF-alpha convertase) (Snake venom-like protease) (CD156b antigen). [Source:Uniprot/SWISSPROT;Acc:P78536]
chr02	11247411	11248154	57.93	50.48	744	0	Down	1571	ENSE00000913868	ROCK2	Rho-associated protein kinase 2 (EC 2.7.11.1) (Rho-associated, coiled- coil-containing protein kinase 2) (p164 ROCK-2) (Rho kinase 2). [Source:Uniprot/SWISSPROT;Acc:O75116]
chr02	11390403	11391575	218.85	77.87	1173	0	Down	9998	ENSE00001203272	ROCK2	Rho-associated protein kinase 2 (EC 2.7.11.1) (Rho-associated, coiled- coil-containing protein kinase 2) (p164 ROCK-2) (Rho kinase 2). [Source:Uniprot/SWISSPROT;Acc:O75116]
chr02	28470730	28471829	174.36	60.75	1100	0	UP	537	ENSE00001140559	FOSL2	Fos-related antigen 2. [Source:Uniprot/SWISSPROT;Acc:P15408]
chr02	36441208	36442192	115.9	63.88	985	0	Down	3938	ENSE00001072061	CRIM1	Cysteine-rich motor neuron 1 protein precursor (CRIM-1) (Cysteine-rich repeat-containing protein S52). [Source:Uniprot/SWISSPROT;Acc:Q9NZV1]
chr02	36442194	36442675	115.9	52.17	482	0	Down	4924	ENSE00001072061	CRIM1	Cysteine-rich motor neuron 1 protein precursor (CRIM-1) (Cysteine-rich repeat-containing protein S52). [Source:Uniprot/SWISSPROT;Acc:Q9NZV1]
chr02	36459275	36459338	57.58	51.23	64	0	Down	17923	ENSE00000746311	CRIM1	Cysteine-rich motor neuron 1 protein precursor (CRIM-1) (Cysteine-rich repeat-containing protein S52). [Source:Uniprot/SWISSPROT;Acc:Q9NZV1]
chr02	36463964	36465353	77.47	86.7	1390	0	Down	11908	ENSE00000746311	CRIM1	Cysteine-rich motor neuron 1 protein precursor (CRIM-1) (Cysteine-rich repeat-containing protein S52). [Source:Uniprot/SWISSPROT;Acc:Q9NZV1]
chr02	36491819	36492461	51.82	60.77	643	0	Down	14385	ENSE00000746311	CRIM1	Cysteine-rich motor neuron 1 protein precursor (CRIM-1) (Cysteine-rich repeat-containing protein S52). [Source:Uniprot/SWISSPROT;Acc:Q9NZV1]
chr02	36492463	36492885	50.22	60.77	423	0	Down	15029	ENSE00000746311	CRIM1	Cysteine-rich motor neuron 1 protein precursor (CRIM-1) (Cysteine-rich repeat-containing protein S52). [Source:Uniprot/SWISSPROT;Acc:Q9NZV1]
chr02	36493979	36494621	53.13	68.77	643	0	Down	16545	ENSE00000746311	CRIM1	Cysteine-rich motor neuron 1 protein precursor (CRIM-1) (Cysteine-rich repeat-containing protein S52). [Source:Uniprot/SWISSPROT;Acc:Q9NZV1]
chr02	36494623	36495490	67.15	68.77	868	0	Down	17189	ENSE00000746311	CRIM1	Cysteine-rich motor neuron 1 protein precursor (CRIM-1) (Cysteine-rich repeat-containing protein S52). [Source:Uniprot/SWISSPROT;Acc:Q9NZV1]
chr02	36499844	36500803	80.72	65.28	960	0	Down	21102	ENSE00001153859	CRIM1	Cysteine-rich motor neuron 1 protein precursor (CRIM-1) (Cysteine-rich repeat-containing protein S52). [Source:Uniprot/SWISSPROT;Acc:Q9NZV1]
chr02	36505769	36506525	51.52	50.95	757	0	Down	15380	ENSE00001153859	CRIM1	Cysteine-rich motor neuron 1 protein precursor (CRIM-1) (Cysteine-rich repeat-containing protein S52). [Source:Uniprot/SWISSPROT;Acc:Q9NZV1]
chr02	36511265	36512323	59.37	64.18	1059	0	Down	9582	ENSE00001153859	CRIM1	Cysteine-rich motor neuron 1 protein precursor (CRIM-1) (Cysteine-rich repeat-containing protein S52). [Source:Uniprot/SWISSPROT;Acc:Q9NZV1]
chr02	36567019	36567842	101.74	55.31	824	0	Down	6678	ENSE00001153829	CRIM1	Cysteine-rich motor neuron 1 protein precursor (CRIM-1) (Cysteine-rich repeat-containing protein S52). [Source:Uniprot/SWISSPROT;Acc:Q9NZV1]
chr02	36569905	36570766	102.92	60.66	862	0	Down	9100	ENSE00001153822	CRIM1	Cysteine-rich motor neuron 1 protein precursor (CRIM-1) (Cysteine-rich repeat-containing protein S52). [Source:Uniprot/SWISSPROT;Acc:Q9NZV1]
chr02	36583313	36584136	107.63	52.86	824	0	Down	3319	ENSE00001153822	CRIM1	Cysteine-rich motor neuron 1 protein precursor (CRIM-1) (Cysteine-rich repeat-containing protein S52). [Source:Uniprot/SWISSPROT;Acc:Q9NZV1]
chr02	36584450	36584507	107.63	52.32	58	0	Down	4456	ENSE00001153822	CRIM1	Cysteine-rich motor neuron 1 protein precursor (CRIM-1) (Cysteine-rich repeat-containing protein S52). [Source:Uniprot/SWISSPROT;Acc:Q9NZV1]
chr02	36604606	36606055	146.19	70.15	1450	0	Down	1646	ENSE00001153785	CRIM1	Cysteine-rich motor neuron 1 protein precursor (CRIM-1) (Cysteine-rich repeat-containing protein S52). [Source:Uniprot/SWISSPROT;Acc:Q9NZV1]
chr02	36607771	36608909	146.19	63	1139	0	Down	4811	ENSE00001153785	CRIM1	Cysteine-rich motor neuron 1 protein precursor (CRIM-1) (Cysteine-rich repeat-containing protein S52). [Source:Uniprot/SWISSPROT;Acc:Q9NZV1]
chr02	36620068	36620287	51.29	50.18	220	0	Down	1875	ENSE00001153778	CRIM1	Cysteine-rich motor neuron 1 protein precursor (CRIM-1) (Cysteine-rich repeat-containing protein S52). [Source:Uniprot/SWISSPROT;Acc:Q9NZV1]
chr02	36625672	36626780	128.31	72.03	1109	0	Down	527	ENSE00001153772	CRIM1	Cysteine-rich motor neuron 1 protein precursor (CRIM-1) (Cysteine-rich repeat-containing protein S52). [Source:Uniprot/SWISSPROT;Acc:Q9NZV1]
chr02	36632593	36633340	58.38	51.9	748	0	Down	812	ENSE00001071998	CRIM1	Cysteine-rich motor neuron 1 protein precursor (CRIM-1) (Cysteine-rich repeat-containing protein S52). [Source:Uniprot/SWISSPROT;Acc:Q9NZV1]
chr02	46380890	46381713	205.76	54.36	824	0	Down	2310	ENSE00001069284	EPAS1	Endothelial PAS domain-containing protein 1 (EPAS-1) (Member of PAS protein 2) (Basic-helix-loop-helix-PAS protein MOP2) (Hypoxia- inducible factor 2 alpha) (HIF-2 alpha) (HIF2 alpha) (HIF-1 alpha-like factor) (HLF). [Source:Unip
chr02	46384844	46385128	224.83	159.56	285	0	Down	6264	ENSE00001069284	EPAS1	Endothelial PAS domain-containing protein 1 (EPAS-1) (Member of PAS protein 2) (Basic-helix-loop-helix-PAS protein MOP2) (Hypoxia- inducible factor 2 alpha) (HIF-2 alpha) (HIF2 alpha) (HIF-1 alpha-like factor) (HLF). [Source:Unip
chr02	46385130	46386619	342.19	159.56	1490	0	Down	6550	ENSE00001069284	EPAS1	Endothelial PAS domain-containing protein 1 (EPAS-1) (Member of PAS protein 2) (Basic-helix-loop-helix-PAS protein MOP2) (Hypoxia- inducible factor 2 alpha) (HIF-2 alpha) (HIF2 alpha) (HIF-1 alpha-like factor) (HLF). [Source:Unip
chr02	46386621	46388065	342.19	83.32	1445	0	Down	8041	ENSE00001069284	EPAS1	Endothelial PAS domain-containing protein 1 (EPAS-1) (Member of PAS protein 2) (Basic-helix-loop-helix-PAS protein MOP2) (Hypoxia- inducible factor 2 alpha) (HIF-2 alpha) (HIF2 alpha) (HIF-1 alpha-like factor) (HLF). [Source:Unip
chr02	46393165	46394024	158.26	53.89	860	0	Down	14585	ENSE00001069284	EPAS1	Endothelial PAS domain-containing protein 1 (EPAS-1) (Member of PAS protein 2) (Basic-helix-loop-helix-PAS protein MOP2) (Hypoxia- inducible factor 2 alpha) (HIF-2 alpha) (HIF2 alpha) (HIF-1 alpha-like factor) (HLF). [Source:Unip
chr02	46398958	46400942	188.78	72.1	1985	0	Down	20378	ENSE00001069284	EPAS1	Endothelial PAS domain-containing protein 1 (EPAS-1) (Member of PAS protein 2) (Basic-helix-loop-helix-PAS protein MOP2) (Hypoxia- inducible factor 2 alpha) (HIF-2 alpha) (HIF2 alpha) (HIF-1 alpha-like factor) (HLF). [Source:Unip
chr02	46410434	46411329	220.04	54.84	896	0	Down	16187	ENSE00000809792	EPAS1	Endothelial PAS domain-containing protein 1 (EPAS-1) (Member of PAS protein 2) (Basic-helix-loop-helix-PAS protein MOP2) (Hypoxia- inducible factor 2 alpha) (HIF-2 alpha) (HIF2 alpha) (HIF-1 alpha-like factor) (HLF). [Source:Unip
chr02	54743140	54744677	137.69	95.24	1538	0	Down	192	ENSE00001332215	SPTBN1	Spectrin beta chain, brain 1 (Spectrin, non-erythroid beta chain 1) (Beta-II spectrin) (Fodrin beta chain). [Source:Uniprot/SWISSPROT;Acc:Q01082]
chr02	55057054	55057291	71.98	56.64	238	0	Down	1650	ENSE00000809957	RTN4	Reticulon-4 (Neurite outgrowth inhibitor) (Nogo protein) (Foocen) (Neuroendocrine-specific protein) (NSP) (Neuroendocrine-specific protein C homolog) (RTN-x) (Reticulon-5). [Source:Uniprot/SWISSPROT;Acc:Q9NQC3]
chr02	55094257	55094265	56.36	59.51	9	0	Down	793	ENSE00001437979
chr02	56002288	56002738	67.43	118.08	451	0	Down	261	ENSE00000996006	EFEMP1	EGF-containing fibulin-like extracellular matrix protein 1 precursor (Fibulin-3) (FIBL-3) (Fibrillin-like protein) (Extracellular protein S1-5). [Source:Uniprot/SWISSPROT;Acc:Q12805]
chr02	64186197	64187442	160.93	63.45	1246	0	Down	729	ENSE00000932748	PELI1	Protein pellino homolog 1 (Pellino-1) (Pellino-related intracellular- signaling molecule). [Source:Uniprot/SWISSPROT;Acc:Q96FA3]
chr02	64193952	64194605	105.32	52.42	654	0	Down	978	ENSE00001518362	PELI1	Protein pellino homolog 1 (Pellino-1) (Pellino-related intracellular- signaling molecule). [Source:Uniprot/SWISSPROT;Acc:Q96FA3]
chr02	64194607	64195340	105.32	52.17	734	0	Down	1633	ENSE00001518362	PELI1	Protein pellino homolog 1 (Pellino-1) (Pellino-related intracellular- signaling molecule). [Source:Uniprot/SWISSPROT;Acc:Q96FA3]
chr02	64201169	64201992	122.29	60.11	824	0	Down	8195	ENSE00001518362	PELI1	Protein pellino homolog 1 (Pellino-1) (Pellino-related intracellular- signaling molecule). [Source:Uniprot/SWISSPROT;Acc:Q96FA3]
chr02	64202158	64202577	122.29	73.25	420	0	Down	9184	ENSE00001518362	PELI1	Protein pellino homolog 1 (Pellino-1) (Pellino-related intracellular- signaling molecule). [Source:Uniprot/SWISSPROT;Acc:Q96FA3]
chr02	64202579	64203547	130.43	73.25	969	0	Down	9605	ENSE00001518362	PELI1	Protein pellino homolog 1 (Pellino-1) (Pellino-related intracellular- signaling molecule). [Source:Uniprot/SWISSPROT;Acc:Q96FA3]
chr02	64220928	64221751	118.12	56.33	824	0	Down	2968	ENSE00001331087	PELI1	Protein pellino homolog 1 (Pellino-1) (Pellino-related intracellular- signaling molecule). [Source:Uniprot/SWISSPROT;Acc:Q96FA3]
chr02	64222117	64223006	118.12	53.14	890	0	Down	1713	ENSE00001331087	PELI1	Protein pellino homolog 1 (Pellino-1) (Pellino-related intracellular- signaling molecule). [Source:Uniprot/SWISSPROT;Acc:Q96FA3]
chr02	87545651	87546296	75.7	51.08	646	0	Down	9372	ENSE00001312191	C2orf59	MGC4677 protein (Hypothetical protein tmp_locus_54) (Hypothetical protein MGC4677). [Source:Uniprot/SPTREMBL;Acc:Q969Y7]
chr02	87565397	87566530	131.76	72.34	1134	0	Down	29118	ENSE00001312191	C2orf59	MGC4677 protein (Hypothetical protein tmp_locus_54) (Hypothetical protein MGC4677). [Source:Uniprot/SPTREMBL;Acc:Q969Y7]
chr02	87576427	87576930	103.15	50.43	504	0	Down	24911	ENSE00001290340	C2orf59	MGC4677 protein (Hypothetical protein tmp_locus_54) (Hypothetical protein MGC4677). [Source:Uniprot/SPTREMBL;Acc:Q969Y7]
chr02	96568749	96570172	66.72	64.65	1424	0	Down	2455	ENSE00001472770	ARID5A	AT-rich interactive domain-containing protein 5A (ARID domain- containing protein 5A) (Modulator recognition factor 1) (MRF-1). [Source:Uniprot/SWISSPROT;Acc:Q03989]
chr02	110756332	110757219	60.38	60.49	888	0	UP	823	ENSE00001324060	RGPD7_HUMAN	Ran-binding protein 2-like 2 (RanBP2L2). [Source:Uniprot/SWISSPROT;Acc:Q53T03]
chr02	111913768	111914051	51.31	51.13	284	0	UP	10100	ENSE00001199951	Q96C48_HUMAN	LOC541471 protein (Hypothetical protein MGC4677). [Source:Uniprot/SPTREMBL;Acc:Q96C48]
chr02	111936235	111937121	75.93	58.81	887	0	Down	31812	ENSE00001199943	Q96C48_HUMAN	LOC541471 protein (Hypothetical protein MGC4677). [Source:Uniprot/SPTREMBL;Acc:Q96C48]
chr02	111944563	111945839	108.84	121.61	1277	0	UP	23094	ENSE00001199943	Q96C48_HUMAN	LOC541471 protein (Hypothetical protein MGC4677). [Source:Uniprot/SPTREMBL;Acc:Q96C48]
chr02	111963631	111964294	65.15	61.43	664	0	UP	4639	ENSE00001199943	Q96C48_HUMAN	LOC541471 protein (Hypothetical protein MGC4677). [Source:Uniprot/SPTREMBL;Acc:Q96C48]
chr02	111964296	111964567	144.69	61.43	272	0	UP	4366	ENSE00001199943	Q96C48_HUMAN	LOC541471 protein (Hypothetical protein MGC4677). [Source:Uniprot/SPTREMBL;Acc:Q96C48]
chr02	111967439	111968262	91.64	51.17	824	0	UP	671	ENSE00001199943	Q96C48_HUMAN	LOC541471 protein (Hypothetical protein MGC4677). [Source:Uniprot/SPTREMBL;Acc:Q96C48]
chr02	112588655	112589530	55.1	59.33	876	0	Down	602	ENSE00001357278	TMEM87B	Transmembrane protein 87B precursor. [Source:Uniprot/SWISSPROT;Acc:Q96K49]
chr02	131936643	131937353	92.78	52.24	711	0	Down	1005	ENSE00001204996
chr02	144859949	144860808	70.11	51.8	860	0	Down	1247	ENSE00001158777	ZEB2	Zinc finger E-box-binding homeobox 2 (Zinc finger homeobox protein 1b) (Smad-interacting protein 1) (SMADIP1). [Source:Uniprot/SWISSPROT;Acc:O60315]
chr02	144934811	144935094	93.06	75.75	284	0	Down	409	ENSE00001528652
chr02	144936137	144937393	93.06	70.54	1257	0	Down	109	ENSE00001272643
chr02	144946031	144946897	104.12	59.58	867	0	Down	584	ENSE00001528651
chr02	144949196	144950019	104.12	52.07	824	0	UP	1623	ENSE00001528651
chr02	144952174	144952816	104.12	68.88	643	0	UP	4601	ENSE00001528651
chr02	144953280	144953392	52.88	68.88	113	0	Down	5707	ENSE00001528651
chr02	144961468	144962561	148.47	57.73	1094	0	Down	13895	ENSE00001528651
chr02	144973713	144974910	117.08	54.28	1198	0	Down	16405	ENSE00001272606	ZEB2	Zinc finger E-box-binding homeobox 2 (Zinc finger homeobox protein 1b) (Smad-interacting protein 1) (SMADIP1). [Source:Uniprot/SWISSPROT;Acc:O60315]
chr02	144975140	144976263	117.08	71.81	1124	0	Down	15052	ENSE00001272606	ZEB2	Zinc finger E-box-binding homeobox 2 (Zinc finger homeobox protein 1b) (Smad-interacting protein 1) (SMADIP1). [Source:Uniprot/SWISSPROT;Acc:O60315]
chr02	144976265	144977492	117.08	67.92	1228	0	Down	13823	ENSE00001272606	ZEB2	Zinc finger E-box-binding homeobox 2 (Zinc finger homeobox protein 1b) (Smad-interacting protein 1) (SMADIP1). [Source:Uniprot/SWISSPROT;Acc:O60315]
chr02	144978499	144980253	106.7	84.26	1755	0	Down	11062	ENSE00001272606	ZEB2	Zinc finger E-box-binding homeobox 2 (Zinc finger homeobox protein 1b) (Smad-interacting protein 1) (SMADIP1). [Source:Uniprot/SWISSPROT;Acc:O60315]
chr02	144980964	144981361	148.2	70.77	398	0	Down	9954	ENSE00001272606	ZEB2	Zinc finger E-box-binding homeobox 2 (Zinc finger homeobox protein 1b) (Smad-interacting protein 1) (SMADIP1). [Source:Uniprot/SWISSPROT;Acc:O60315]
chr02	144981363	144982194	148.2	55.47	832	0	Down	9121	ENSE00001272606	ZEB2	Zinc finger E-box-binding homeobox 2 (Zinc finger homeobox protein 1b) (Smad-interacting protein 1) (SMADIP1). [Source:Uniprot/SWISSPROT;Acc:O60315]
chr02	144982927	144983786	148.2	58.99	860	0	Down	7529	ENSE00001272606	ZEB2	Zinc finger E-box-binding homeobox 2 (Zinc finger homeobox protein 1b) (Smad-interacting protein 1) (SMADIP1). [Source:Uniprot/SWISSPROT;Acc:O60315]
chr02	144987943	144989502	110.38	111.53	1560	0	Down	1813	ENSE00001272606	ZEB2	Zinc finger E-box-binding homeobox 2 (Zinc finger homeobox protein 1b) (Smad-interacting protein 1) (SMADIP1). [Source:Uniprot/SWISSPROT;Acc:O60315]
chr02	160848033	160848356	59.74	50.25	324	0	Down	972	ENSE00001073390	RBMS1	RNA-binding motif, single-stranded-interacting protein 1 (Single- stranded DNA-binding protein MSSP-1) (Suppressor of CDC2 with RNA- binding motif 2). [Source:Uniprot/SWISSPROT;Acc:P29558]
chr02	160848630	160848856	91.39	50.25	227	0	Down	676	ENSE00001073393	RBMS1	RNA-binding motif, single-stranded-interacting protein 1 (Single- stranded DNA-binding protein MSSP-1) (Suppressor of CDC2 with RNA- binding motif 2). [Source:Uniprot/SWISSPROT;Acc:P29558]
chr02	160921580	160923643	80.37	164.43	2064	0	Down	8330	ENSE00001214239	RBMS1	RNA-binding motif, single-stranded-interacting protein 1 (Single- stranded DNA-binding protein MSSP-1) (Suppressor of CDC2 with RNA- binding motif 2). [Source:Uniprot/SWISSPROT;Acc:P29558]
chr02	160963694	160965094	67.84	117.73	1401	0	Down	1983	ENSE00001500489
chr02	160968709	160969244	58.04	50.58	536	0	UP	6998	ENSE00001500489
chr02	160999061	160999673	66.88	50.31	613	0	UP	1827	ENSE00001467385	RBMS1	RNA-binding motif, single-stranded-interacting protein 1 (Single- stranded DNA-binding protein MSSP-1) (Suppressor of CDC2 with RNA- binding motif 2). [Source:Uniprot/SWISSPROT;Acc:P29558]
chr02	161002184	161003080	57.88	96.02	897	0	UP	4950	ENSE00001467385	RBMS1	RNA-binding motif, single-stranded-interacting protein 1 (Single- stranded DNA-binding protein MSSP-1) (Suppressor of CDC2 with RNA- binding motif 2). [Source:Uniprot/SWISSPROT;Acc:P29558]
chr02	161029190	161030013	50.38	57.18	824	0	UP	28033	ENSE00001214211	RBMS1	RNA-binding motif, single-stranded-interacting protein 1 (Single- stranded DNA-binding protein MSSP-1) (Suppressor of CDC2 with RNA- binding motif 2). [Source:Uniprot/SWISSPROT;Acc:P29558]
chr02	161032796	161033871	79.1	71.28	1076	0	Down	24175	ENSE00001214211	RBMS1	RNA-binding motif, single-stranded-interacting protein 1 (Single- stranded DNA-binding protein MSSP-1) (Suppressor of CDC2 with RNA- binding motif 2). [Source:Uniprot/SWISSPROT;Acc:P29558]
chr02	161042693	161043670	56.23	59.24	978	0	UP	14376	ENSE00001214211	RBMS1	RNA-binding motif, single-stranded-interacting protein 1 (Single- stranded DNA-binding protein MSSP-1) (Suppressor of CDC2 with RNA- binding motif 2). [Source:Uniprot/SWISSPROT;Acc:P29558]
chr02	161904626	161905558	72.71	72.46	933	0	UP	26124	ENSE00001528000	PSMD14	26S proteasome non-ATPase regulatory subunit 14 (26S proteasome regulatory subunit rpn11) (26S proteasome-associated PAD1 homolog 1). [Source:Uniprot/SWISSPROT;Acc:O00487]
chr02	165245176	165245594	54.95	60.69	419	0	Down	3908	ENSE00001467150	COBLL1	Cordon-bleu protein-like 1. [Source:Uniprot/SWISSPROT;Acc:Q53SF7]
chr02	165245596	165246388	107.18	60.69	793	0	Down	3114	ENSE00001467150	COBLL1	Cordon-bleu protein-like 1. [Source:Uniprot/SWISSPROT;Acc:Q53SF7]
chr02	165247222	165248223	107.18	58.12	1002	0	Down	1279	ENSE00001467150	COBLL1	Cordon-bleu protein-like 1. [Source:Uniprot/SWISSPROT;Acc:Q53SF7]
chr02	165373804	165374877	60.27	70.47	1074	0	Down	31035	ENSE00001512859	COBLL1	Cordon-bleu protein-like 1. [Source:Uniprot/SWISSPROT;Acc:Q53SF7]
chr02	177829351	177830174	57.71	59.68	824	0	Down	6203	ENSE00001527151	NFE2L2	Nuclear factor erythroid 2-related factor 2 (NF-E2-related factor 2) (NFE2-related factor 2) (Nuclear factor, erythroid derived 2, like 2) (HEBP1). [Source:Uniprot/SWISSPROT;Acc:Q16236]
chr02	177832505	177833973	74.67	86.29	1469	0	Down	2404	ENSE00001527151	NFE2L2	Nuclear factor erythroid 2-related factor 2 (NF-E2-related factor 2) (NFE2-related factor 2) (Nuclear factor, erythroid derived 2, like 2) (HEBP1). [Source:Uniprot/SWISSPROT;Acc:Q16236]
chr02	189559109	189559187	114.42	92.28	79	0	Down	360	ENSE00001130167	COL3A1	Collagen alpha-1(III) chain precursor. [Source:Uniprot/SWISSPROT;Acc:P02461]
chr02	189580338	189580352	53.63	62.99	15	0	Down	119	ENSE00001129953	COL3A1	Collagen alpha-1(III) chain precursor. [Source:Uniprot/SWISSPROT;Acc:P02461]
chr02	215966586	215966714	117.15	181.13	129	0	UP	415	ENSE00000965897	FN1	Fibronectin precursor (FN) (Cold-insoluble globulin) (CIG). [Source:Uniprot/SWISSPROT;Acc:P02751]
chr03	171145693	171146516	409.1	71.27	824	0	Down	6053	ENSE00001333470	SAMD7	Sterile alpha motif domain-containing protein 7. [Source:Uniprot/SWISSPROT;Acc:Q7Z3H4]
chr03	171696067	171697246	99.08	88.13	1180	0	UP	1904	ENSE00000826193	SLC7A14	solute carrier family 7 (cationic amino acid transporter, y+ system), member 14 [Source:RefSeq_peptide;Acc:NP_066000]
chr03	173247089	173248175	172.97	78	1087	0	Down	5986	ENSE00001411701	FNDC3B	Fibronectin type III domain-containing protein 3B (Factor for adipocyte differentiation 104) (HCV NS5A-binding protein 37). [Source:Uniprot/SWISSPROT;Acc:Q53EP0]
chr03	173258721	173259875	94.52	88.48	1155	0	Down	17618	ENSE00001411701	FNDC3B	Fibronectin type III domain-containing protein 3B (Factor for adipocyte differentiation 104) (HCV NS5A-binding protein 37). [Source:Uniprot/SWISSPROT;Acc:Q53EP0]
chr03	173282009	173282483	83.43	112.03	475	0	Down	30453	ENSE00001359720	FNDC3B	Fibronectin type III domain-containing protein 3B (Factor for adipocyte differentiation 104) (HCV NS5A-binding protein 37). [Source:Uniprot/SWISSPROT;Acc:Q53EP0]
chr04	114435759	114436153	104.93	100.03	395	0	Down	1616	ENSE00000445266	ANK2	Ankyrin-2 (Brain ankyrin) (Ankyrin-B) (Ankyrin, nonerythroid). [Source:Uniprot/SWISSPROT;Acc:Q01484]
chr04	186798568	186800132	274.34	66.74	1565	0	Down	1385	ENSE00001016575	SORBS2	sorbin and SH3 domain containing 2 isoform 2 [Source:RefSeq_peptide;Acc:NP_066547]
chr05	21404889	21405617	96.42	98.35	729	0	UP	89790	ENSE00001540041
chr05	34134554	34135244	86.16	222.45	691	0	UP	25036	ENSE00001490860	C1QTNF3	Complement C1q tumor necrosis factor-related protein 3 precursor (Secretory protein CORS26). [Source:Uniprot/SWISSPROT;Acc:Q9BXJ4]
chr05	34234392	34235512	122.01	165.69	1121	0	UP	2253	ENSE00001539709
chr05	34236062	34236685	81.93	191.16	624	0	UP	3923	ENSE00001539709
chr05	34237272	34237512	113.02	191.16	241	0	UP	5133	ENSE00001539709
chr05	34237674	34238365	113.02	82.73	692	0	UP	5535	ENSE00001539709
chr05	34242304	34243657	107.43	464.45	1354	0	UP	10165	ENSE00001539709
chr05	34244124	34244551	97.59	145.78	428	0	UP	9606	ENSE00001422344
chr05	35091985	35092822	130.54	128.98	838	0	UP	5030	ENSE00001539629
chr05	35092824	35093388	130.54	203.5	565	0	UP	5869	ENSE00001539629
chr05	35093632	35095441	148.98	203.5	1810	0	UP	4546	ENSE00001490572	PRLR	Prolactin receptor precursor (PRL-R). [Source:Uniprot/SWISSPROT;Acc:P16471]
chr05	35095443	35095521	148.98	103.08	79	0	UP	4466	ENSE00001490572	PRLR	Prolactin receptor precursor (PRL-R). [Source:Uniprot/SWISSPROT;Acc:P16471]
chr05	35095597	35095820	156.12	103.08	224	0	UP	4167	ENSE00001490572	PRLR	Prolactin receptor precursor (PRL-R). [Source:Uniprot/SWISSPROT;Acc:P16471]
chr05	35095822	35097336	156.12	166.03	1515	0	UP	2651	ENSE00001490572	PRLR	Prolactin receptor precursor (PRL-R). [Source:Uniprot/SWISSPROT;Acc:P16471]
chr05	35097496	35098119	156.12	82.64	624	0	UP	1868	ENSE00001490572	PRLR	Prolactin receptor precursor (PRL-R). [Source:Uniprot/SWISSPROT;Acc:P16471]
chr05	35098247	35098293	156.12	115.52	47	0	UP	1694	ENSE00001490572	PRLR	Prolactin receptor precursor (PRL-R). [Source:Uniprot/SWISSPROT;Acc:P16471]
chr05	35098723	35099042	170.36	115.52	320	0	UP	945	ENSE00001490572	PRLR	Prolactin receptor precursor (PRL-R). [Source:Uniprot/SWISSPROT;Acc:P16471]
chr05	60075503	60076395	89.81	163.25	893	0	UP	6985	ENSE00001175091	ELOVL7	ELOVL family member 7, elongation of long chain fatty acids [Source:RefSeq_peptide;Acc:NP_079206]
chr05	68887118	68887781	152.25	89.19	664	0	UP	1231	ENSE00001421653	OCLN	Occludin. [Source:Uniprot/SWISSPROT;Acc:Q16625]
chr05	68887879	68888280	152.25	99.01	402	0	UP	1992	ENSE00001421653	OCLN	Occludin. [Source:Uniprot/SWISSPROT;Acc:Q16625]
chr05	68991362	68992121	112.71	234.38	760	0	UP	13710	ENSE00001486136	GUSBL1	Beta-glucuronidase-like protein SMA3. [Source:Uniprot/SWISSPROT;Acc:Q15486]
chr05	68994194	68994985	90.59	234.38	792	0	UP	15743	ENSE00001486137	GUSBL1	Beta-glucuronidase-like protein SMA3. [Source:Uniprot/SWISSPROT;Acc:Q15486]
chr05	69000658	69001321	99.27	126	664	0	UP	9407	ENSE00001486137	GUSBL1	Beta-glucuronidase-like protein SMA3. [Source:Uniprot/SWISSPROT;Acc:Q15486]
chr05	69001825	69003220	149.26	356.17	1396	0	UP	7508	ENSE00001486137	GUSBL1	Beta-glucuronidase-like protein SMA3. [Source:Uniprot/SWISSPROT;Acc:Q15486]
chr05	69008460	69009600	106.14	265.65	1141	0	UP	1128	ENSE00001486137	GUSBL1	Beta-glucuronidase-like protein SMA3. [Source:Uniprot/SWISSPROT;Acc:Q15486]
chr05	69009854	69010126	117.82	265.65	273	0	UP	602	ENSE00001486137	GUSBL1	Beta-glucuronidase-like protein SMA3. [Source:Uniprot/SWISSPROT;Acc:Q15486]
chr05	69011672	69013104	130.2	261.18	1433	0	UP	830	ENSE00001486137	GUSBL1	Beta-glucuronidase-like protein SMA3. [Source:Uniprot/SWISSPROT;Acc:Q15486]
chr05	69013485	69014108	87.42	256.91	624	0	UP	2643	ENSE00001486137	GUSBL1	Beta-glucuronidase-like protein SMA3. [Source:Uniprot/SWISSPROT;Acc:Q15486]
chr05	69023341	69024296	116.81	185.73	956	0	UP	12499	ENSE00001486137	GUSBL1	Beta-glucuronidase-like protein SMA3. [Source:Uniprot/SWISSPROT;Acc:Q15486]
chr05	69026917	69027836	131.23	203	920	0	UP	16075	ENSE00001486137	GUSBL1	Beta-glucuronidase-like protein SMA3. [Source:Uniprot/SWISSPROT;Acc:Q15486]
chr05	69186091	69186750	92.41	272.16	660	0	UP	43602	ENSE00001402120	Q8N834_HUMAN	CDNA FLJ40092 fis, clone TESTI2003756. [Source:Uniprot/SPTREMBL;Acc:Q8N834]
chr05	69190647	69191417	105.94	153.38	771	0	UP	38935	ENSE00001402120	Q8N834_HUMAN	CDNA FLJ40092 fis, clone TESTI2003756. [Source:Uniprot/SPTREMBL;Acc:Q8N834]
chr05	69194409	69195066	91.69	262.45	658	0	UP	35286	ENSE00001402120	Q8N834_HUMAN	CDNA FLJ40092 fis, clone TESTI2003756. [Source:Uniprot/SPTREMBL;Acc:Q8N834]
chr05	69206299	69207408	99.82	169.63	1110	0	UP	22944	ENSE00001402120	Q8N834_HUMAN	CDNA FLJ40092 fis, clone TESTI2003756. [Source:Uniprot/SPTREMBL;Acc:Q8N834]
chr05	69208071	69208948	89.3	141.04	878	0	UP	21404	ENSE00001402120	Q8N834_HUMAN	CDNA FLJ40092 fis, clone TESTI2003756. [Source:Uniprot/SPTREMBL;Acc:Q8N834]
chr05	69214329	69215690	183.57	281.4	1362	0	UP	14662	ENSE00001402120	Q8N834_HUMAN	CDNA FLJ40092 fis, clone TESTI2003756. [Source:Uniprot/SPTREMBL;Acc:Q8N834]
chr05	69216790	69217413	81.23	347.15	624	0	UP	12939	ENSE00001402120	Q8N834_HUMAN	CDNA FLJ40092 fis, clone TESTI2003756. [Source:Uniprot/SPTREMBL;Acc:Q8N834]
chr05	69224263	69225206	105.71	237.58	944	0	UP	5146	ENSE00001402120	Q8N834_HUMAN	CDNA FLJ40092 fis, clone TESTI2003756. [Source:Uniprot/SPTREMBL;Acc:Q8N834]
chr05	69229557	69230354	95.43	129.47	798	3	UP	-1	ENSE00001402120	Q8N834_HUMAN	CDNA FLJ40092 fis, clone TESTI2003756. [Source:Uniprot/SPTREMBL;Acc:Q8N834]
chr05	69868553	69869666	91.59	256.24	1114	0	UP	14782	ENSE00001428738	GUSL4_HUMAN	Beta-glucuronidase-like protein SMA5. [Source:Uniprot/SWISSPROT;Acc:Q15488]
chr05	69870194	69870970	91.95	256.24	777	0	UP	15831	ENSE00001537886	GUSL4_HUMAN	Beta-glucuronidase-like protein SMA5. [Source:Uniprot/SWISSPROT;Acc:Q15488]
chr05	69874778	69876190	120.33	149.66	1413	0	UP	10611	ENSE00001537886	GUSL4_HUMAN	Beta-glucuronidase-like protein SMA5. [Source:Uniprot/SWISSPROT;Acc:Q15488]
chr05	69877805	69879131	183.65	296.28	1327	0	UP	7670	ENSE00001537886	GUSL4_HUMAN	Beta-glucuronidase-like protein SMA5. [Source:Uniprot/SWISSPROT;Acc:Q15488]
chr05	69883067	69884203	103.84	290.94	1137	0	UP	2598	ENSE00001537886	GUSL4_HUMAN	Beta-glucuronidase-like protein SMA5. [Source:Uniprot/SWISSPROT;Acc:Q15488]
chr05	69884246	69884383	94.31	290.94	138	0	UP	2418	ENSE00001537886	GUSL4_HUMAN	Beta-glucuronidase-like protein SMA5. [Source:Uniprot/SWISSPROT;Acc:Q15488]
chr05	69884385	69885553	94.31	253.8	1169	0	UP	1248	ENSE00001537886	GUSL4_HUMAN	Beta-glucuronidase-like protein SMA5. [Source:Uniprot/SWISSPROT;Acc:Q15488]
chr05	69885927	69886199	89.88	253.8	273	0	UP	602	ENSE00001537886	GUSL4_HUMAN	Beta-glucuronidase-like protein SMA5. [Source:Uniprot/SWISSPROT;Acc:Q15488]
chr05	69886214	69886550	89.88	244.92	337	0	UP	251	ENSE00001537886	GUSL4_HUMAN	Beta-glucuronidase-like protein SMA5. [Source:Uniprot/SWISSPROT;Acc:Q15488]
chr05	69887445	69887677	86.42	244.92	233	0	UP	539	ENSE00001537886	GUSL4_HUMAN	Beta-glucuronidase-like protein SMA5. [Source:Uniprot/SWISSPROT;Acc:Q15488]
chr05	69887679	69888169	86.42	85.34	491	0	UP	773	ENSE00001537886	GUSL4_HUMAN	Beta-glucuronidase-like protein SMA5. [Source:Uniprot/SWISSPROT;Acc:Q15488]
chr05	69888317	69889176	162.05	98.91	860	0	UP	1411	ENSE00001537886	GUSL4_HUMAN	Beta-glucuronidase-like protein SMA5. [Source:Uniprot/SWISSPROT;Acc:Q15488]
chr05	69889877	69890600	100.41	152.54	724	0	UP	2971	ENSE00001537886	GUSL4_HUMAN	Beta-glucuronidase-like protein SMA5. [Source:Uniprot/SWISSPROT;Acc:Q15488]
chr05	69893188	69894403	122.78	188.99	1216	0	UP	6282	ENSE00001537886	GUSL4_HUMAN	Beta-glucuronidase-like protein SMA5. [Source:Uniprot/SWISSPROT;Acc:Q15488]
chr05	69898788	69899600	100.88	233.3	813	0	UP	11882	ENSE00001537886	GUSL4_HUMAN	Beta-glucuronidase-like protein SMA5. [Source:Uniprot/SWISSPROT;Acc:Q15488]
chr05	69902264	69903077	100.8	218.52	814	0	UP	15358	ENSE00001537886	GUSL4_HUMAN	Beta-glucuronidase-like protein SMA5. [Source:Uniprot/SWISSPROT;Acc:Q15488]
chr05	70061275	70062156	118.44	196.22	882	0	UP	44078	ENSE00001431366	Q8N834_HUMAN	CDNA FLJ40092 fis, clone TESTI2003756. [Source:Uniprot/SPTREMBL;Acc:Q8N834]
chr05	70062786	70063640	108.26	115.21	855	0	UP	42594	ENSE00001431366	Q8N834_HUMAN	CDNA FLJ40092 fis, clone TESTI2003756. [Source:Uniprot/SPTREMBL;Acc:Q8N834]
chr05	70069151	70070180	103.59	215.36	1030	0	UP	36054	ENSE00001431366	Q8N834_HUMAN	CDNA FLJ40092 fis, clone TESTI2003756. [Source:Uniprot/SPTREMBL;Acc:Q8N834]
chr05	70080416	70081329	129.3	114.41	914	0	UP	24905	ENSE00001431366	Q8N834_HUMAN	CDNA FLJ40092 fis, clone TESTI2003756. [Source:Uniprot/SPTREMBL;Acc:Q8N834]
chr05	70082515	70083138	81	187.12	624	0	UP	23096	ENSE00001431366	Q8N834_HUMAN	CDNA FLJ40092 fis, clone TESTI2003756. [Source:Uniprot/SPTREMBL;Acc:Q8N834]
chr05	70083945	70084861	89.65	244.02	917	0	UP	21373	ENSE00001431366	Q8N834_HUMAN	CDNA FLJ40092 fis, clone TESTI2003756. [Source:Uniprot/SPTREMBL;Acc:Q8N834]
chr05	70090756	70091504	90.08	349.42	749	0	UP	14730	ENSE00001431366	Q8N834_HUMAN	CDNA FLJ40092 fis, clone TESTI2003756. [Source:Uniprot/SPTREMBL;Acc:Q8N834]
chr05	70092020	70093295	142.1	286.4	1276	0	UP	12939	ENSE00001431366	Q8N834_HUMAN	CDNA FLJ40092 fis, clone TESTI2003756. [Source:Uniprot/SPTREMBL;Acc:Q8N834]
chr05	70403210	70403874	129.92	125.63	665	0	UP	3957	ENSE00001135023	GTF2H2	TFIIH basal transcription factor complex p44 subunit (Basic transcription factor 2 44 kDa subunit) (BTF2-p44) (General transcription factor IIH polypeptide 2). [Source:Uniprot/SWISSPROT;Acc:Q13888]
chr05	70405009	70405971	139.42	141.33	963	0	UP	5756	ENSE00001135023	GTF2H2	TFIIH basal transcription factor complex p44 subunit (Basic transcription factor 2 44 kDa subunit) (BTF2-p44) (General transcription factor IIH polypeptide 2). [Source:Uniprot/SWISSPROT;Acc:Q13888]
chr05	79810595	79810880	113.13	236.67	286	0	UP	115	ENSE00001346275	ZFYVE16	Zinc finger FYVE domain-containing protein 16 (Endofin) (Endosome- associated FYVE domain protein). [Source:Uniprot/SWISSPROT;Acc:Q7Z3T8]
chr05	79810882	79811180	113.13	84.77	299	0	UP	402	ENSE00001346275	ZFYVE16	Zinc finger FYVE domain-containing protein 16 (Endofin) (Endosome- associated FYVE domain protein). [Source:Uniprot/SWISSPROT;Acc:Q7Z3T8]
chr05	82913046	82913309	202.87	92.82	264	0	UP	309	ENSE00001320818	VCAN	Versican core protein precursor (Large fibroblast proteoglycan) (Chondroitin sulfate proteoglycan core protein 2) (PG-M) (Glial hyaluronate-binding protein) (GHAP). [Source:Uniprot/SWISSPROT;Acc:P13611]
chr05	97756227	97756940	105.51	104.24	714	0	UP	16765	ENSE00001503620
chr05	114978183	114978203	87.1	107.87	21	0	UP	1602	ENSE00001276629	TMED7	Transmembrane emp24 domain-containing protein 7 precursor. [Source:Uniprot/SWISSPROT;Acc:Q9Y3B3]
chr05	114978205	114978880	87.1	233.51	676	0	UP	925	ENSE00001276629	TMED7	Transmembrane emp24 domain-containing protein 7 precursor. [Source:Uniprot/SWISSPROT;Acc:Q9Y3B3]
chr05	114979144	114979767	82.66	233.51	624	0	UP	38	ENSE00001276629	TMED7	Transmembrane emp24 domain-containing protein 7 precursor. [Source:Uniprot/SWISSPROT;Acc:Q9Y3B3]
chr05	122764982	122765855	103.95	127.91	874	0	UP	2105	ENSE00001203138	CCDC100	coiled-coil domain containing 100 [Source:RefSeq_peptide;Acc:NP_694955]
chr05	167910445	167910825	98.59	93.58	381	0	UP	4383	ENSE00001249572	PANK3	Pantothenate kinase 3 (EC 2.7.1.33) (Pantothenic acid kinase 3) (hPanK3). [Source:Uniprot/SWISSPROT;Acc:Q9H999]
chr05	167911471	167912194	121.34	99.81	724	0	UP	3014	ENSE00001249572	PANK3	Pantothenate kinase 3 (EC 2.7.1.33) (Pantothenic acid kinase 3) (hPanK3). [Source:Uniprot/SWISSPROT;Acc:Q9H999]
chr05	167914081	167914813	99.65	119.46	733	0	UP	395	ENSE00001249572	PANK3	Pantothenate kinase 3 (EC 2.7.1.33) (Pantothenic acid kinase 3) (hPanK3). [Source:Uniprot/SWISSPROT;Acc:Q9H999]
chr07	16871288	16872458	130.6	43.03	1171	0	UP	2477	ENSE00001180227	AGR3	Anterior gradient protein 3 homolog precursor (AG-3 protein) (hAG-3) (AG3) (Breast cancer membrane protein 11). [Source:Uniprot/SWISSPROT;Acc:Q8TD06]
chr10	71855038	71855057	62.95	40.22	20	0	Down	1363	ENSE00001459802	EIF4EBP2	Eukaryotic translation initiation factor 4E-binding protein 2 (4E-BP2) (eIF4E-binding protein 2). [Source:Uniprot/SWISSPROT;Acc:Q13542]
chr10	71855059	71857437	129.45	40.22	2379	0	Down	1384	ENSE00001459802	EIF4EBP2	Eukaryotic translation initiation factor 4E-binding protein 2 (4E-BP2) (eIF4E-binding protein 2). [Source:Uniprot/SWISSPROT;Acc:Q13542]
chr10	97123375	97125266	799.15	40.2	1892	0	Down	454	ENSE00000987299	SORBS1	Sorbin and SH3 domain-containing protein 1 (Ponsin) (c-Cbl-associated protein) (CAP) (SH3 domain protein 5) (SH3P12). [Source:Uniprot/SWISSPROT;Acc:Q9BX66]
chr10	116384907	116387386	197.23	49.21	2480	0	Down	3175	ENSE00001449331	ABLIM1	Actin-binding LIM protein 1 (Actin-binding LIM protein family member 1) (abLIM-1) (Actin-binding double zinc finger protein) (LIMAB1) (Limatin). [Source:Uniprot/SWISSPROT;Acc:O14639]
chr12	13250571	13251759	1544.98	56.26	1189	0	Down	3911	ENSE00000822085	EMP1	Epithelial membrane protein 1 (EMP-1) (Tumor-associated membrane protein) (CL-20) (B4B protein). [Source:Uniprot/SWISSPROT;Acc:P54849]
chr19	6016253	6017988	252.31	94.65	1736	0	Down	5846	ENSE00001518640
chr19	6018252	6021012	252.31	96.17	2761	0	Down	2822	ENSE00001518640
chr19	6037105	6039085	236.34	114.82	1981	0	Down	12563	ENSE00001518632
chr19	6042305	6044270	111.49	123.17	1966	0	Down	17134	ENSE00001412054	RFX2	DNA-binding protein RFX2. [Source:Uniprot/SWISSPROT;Acc:P48378]
chr19	6046077	6047325	146.62	122.02	1249	0	Down	14079	ENSE00001412054	RFX2	DNA-binding protein RFX2. [Source:Uniprot/SWISSPROT;Acc:P48378]
chr19	6047779	6053224	329.19	198.67	5446	0	Down	8180	ENSE00001412054	RFX2	DNA-binding protein RFX2. [Source:Uniprot/SWISSPROT;Acc:P48378]
chr19	6053226	6055526	329.19	193.73	2301	0	Down	5878	ENSE00001412054	RFX2	DNA-binding protein RFX2. [Source:Uniprot/SWISSPROT;Acc:P48378]
chr19	6055994	6057715	184.55	103.31	1722	0	Down	3689	ENSE00001412054	RFX2	DNA-binding protein RFX2. [Source:Uniprot/SWISSPROT;Acc:P48378]
chr19	6058293	6060600	121.91	135.38	2308	0	Down	804	ENSE00001412054	RFX2	DNA-binding protein RFX2. [Source:Uniprot/SWISSPROT;Acc:P48378]
chr19	11293429	11294877	84.64	121.15	1449	0	UP	1217	ENSE00001255557	RAB3D	Ras-related protein Rab-3D. [Source:Uniprot/SWISSPROT;Acc:O95716]
chr19	13812482	13814059	122.42	118.12	1578	0	Down	561	ENSE00001483936	Q6ZPA2_HUMAN	CDNA FLJ26174 fis, clone ADG03920. [Source:Uniprot/SPTREMBL;Acc:Q6ZPA2]
chr19	20090208	20091075	81.84	82.09	868	0	UP	260	ENSE00001120397	ZNF90	Zinc finger protein 90 (Zinc finger protein HTF9) (Fragment). [Source:Uniprot/SWISSPROT;Acc:Q03938]
chr19	23807428	23807577	82.83	96.62	150	0	UP	316	ENSE00001311943	ZNF67	Zinc finger protein 67 (Fragment). [Source:Uniprot/SPTREMBL;Acc:Q15940]
chr19	23807579	23808324	83.76	96.62	746	0	UP	467	ENSE00001311943	ZNF67	Zinc finger protein 67 (Fragment). [Source:Uniprot/SPTREMBL;Acc:Q15940]
chr19	44593168	44594535	184.92	87.59	1368	0	Down	1055	ENSE00001141301	PLEKHG2	pleckstrin homology domain containing, family G (with RhoGef domain) member 2 [Source:RefSeq_peptide;Acc:NP_073746]
chr20	49596585	49597432	137.96	90.1	848	0	Down	3920	ENSE00001455518	NFATC2	Nuclear factor of activated T-cells, cytoplasmic 2 (T cell transcription factor NFAT1) (NFAT pre-existing subunit) (NF-ATp). [Source:Uniprot/SWISSPROT;Acc:Q13469]
chr20	49603847	49605012	204.36	105.03	1166	0	Down	11182	ENSE00001455518	NFATC2	Nuclear factor of activated T-cells, cytoplasmic 2 (T cell transcription factor NFAT1) (NFAT pre-existing subunit) (NF-ATp). [Source:Uniprot/SWISSPROT;Acc:Q13469]
chr20	49606271	49606894	189.19	82.01	624	0	Down	13606	ENSE00001455518	NFATC2	Nuclear factor of activated T-cells, cytoplasmic 2 (T cell transcription factor NFAT1) (NFAT pre-existing subunit) (NF-ATp). [Source:Uniprot/SWISSPROT;Acc:Q13469]
chr20	49607221	49607251	189.19	95.63	31	0	Down	14556	ENSE00001455518	NFATC2	Nuclear factor of activated T-cells, cytoplasmic 2 (T cell transcription factor NFAT1) (NFAT pre-existing subunit) (NF-ATp). [Source:Uniprot/SWISSPROT;Acc:Q13469]
chr20	49607253	49608106	399.19	95.63	854	0	Down	14588	ENSE00001455518	NFATC2	Nuclear factor of activated T-cells, cytoplasmic 2 (T cell transcription factor NFAT1) (NFAT pre-existing subunit) (NF-ATp). [Source:Uniprot/SWISSPROT;Acc:Q13469]
chr20	49610259	49611406	392.3	102.57	1148	0	Down	17594	ENSE00001455518	NFATC2	Nuclear factor of activated T-cells, cytoplasmic 2 (T cell transcription factor NFAT1) (NFAT pre-existing subunit) (NF-ATp). [Source:Uniprot/SWISSPROT;Acc:Q13469]
chr20	49611640	49612302	99.21	89.48	663	0	Down	18975	ENSE00001455518	NFATC2	Nuclear factor of activated T-cells, cytoplasmic 2 (T cell transcription factor NFAT1) (NFAT pre-existing subunit) (NF-ATp). [Source:Uniprot/SWISSPROT;Acc:Q13469]
chr21	21343932	21344841	109.88	76.65	910	0	UP	51125	ENSE00001543472	NCAM2	Neural cell adhesion molecule 2 precursor (N-CAM 2). [Source:Uniprot/SWISSPROT;Acc:O15394]
chr21	21371021	21371946	189.96	72.47	926	0	UP	78214	ENSE00001543472	NCAM2	Neural cell adhesion molecule 2 precursor (N-CAM 2). [Source:Uniprot/SWISSPROT;Acc:O15394]
chr21	43669238	43669554	77.34	87.38	317	0	Down	161	ENSE00000952714	SNF1LK	Serine/threonine-protein kinase SNF1-like kinase 1 (EC 2.7.11.1) (Serine/threonine-protein kinase SNF1LK) (SIK1). [Source:Uniprot/SWISSPROT;Acc:P57059]
chr22	48337123	48338414	104.28	199.38	1292	0	Down	3301	ENSE00001509403	Q6ZTP9_HUMAN	CDNA FLJ44385 fis, clone TRACH3036456. [Source:Uniprot/SPTREMBL;Acc:Q6ZTP9]
chrX	28586576	28587472	76.28	54.5	897	0	UP	70491	ENSE00001479491	IL1RAPL1	X-linked interleukin-1 receptor accessory protein-like 1 precursor (IL1RAPL-1) (Oligophrenin-4) (Three immunoglobulin domain-containing IL-1 receptor-related 2) (TIGIRR-2). [Source:Uniprot/SWISSPROT;Acc:Q9NZN1]
